# Supplementary material for: Benfotiamine protects MPTP-induced Parkinson’s disease mouse model via activating Nrf2 signaling pathway
Source: PLoS One. 2024 Jul 23;19(7):e0307012. doi: 10.1371/journal.pone.0307012 (PMC11265681; doi:10.1371/journal.pone.0307012)
Supplement: S1 Table — (XLSX) [file pone.0307012.s003.xlsx]

## Sheet: Sheet1
Table S1: Primer Information Table.
Number	Primer Information	Primer name	Primer sequence (5' to 3')
1	NM_172523.3	Slc18a2-F	CAGAGCCGGACTGGGTAA
		Slc18a2-R	GCTGGAGAAGGCAAACATAA
2	NM_009187.3	Cox7a2l-F	CTGATGGTTTCCACCTGAA
		Cox7a2l-R	CAATCACACCTACACTCCAA
3	NM_010020.3	Slc6a3-F	CTACATGGAGCTGGCTCTCG
		Slc6a3-R	TGCCTCACAGAGACGGTAGA
4	NM_026000.2	Psmd9-F	TTTCCGTACTTGCGCGTTG
		Psmd9-R	CCGAACTCCACAATTTCGTC
5	NM_010902.5	Nfe2l2-F	GCAGGACATGGATTTGATTG
		Nfe2l2-R	GAAAATAGCTCCTGCCAAAC
6	NM_001410538.1	Psmd4-F	ACTGTCCAACCCAAAGGCAA
		Psmd4-R	CGAGTCTTCAGTCCCAGGTG
7	NM_001355590.1	Mfn2-F	GTGATCTCCATTCAAGAAGCTTGG
		Mfn2-R	ATGACCAATCCCAGATGGCAG
8	NM_008084.2	GAPDH-F	CCTCGTCCCGTAGACAAAATG
		GAPDH-R	TGAGGTCAATGAAGGGGTCGT
