# Supplementary material for: Benfotiamine protects MPTP-induced Parkinson’s disease mouse model via activating Nrf2 signaling pathway
Source: PLoS One. 2024 Jul 23;19(7):e0307012. doi: 10.1371/journal.pone.0307012 (PMC11265681; doi:10.1371/journal.pone.0307012)
Supplement: S2 Table — (XLSX) [file pone.0307012.s004.xlsx]

## Sheet: Sheet1
Table S2: Primer Information Table
Number	Primer Information	Primer name	Primer sequence (5' to 3')
1	NM_008084.2	M-GAPDH-F	CCTCGTCCCGTAGACAAAATG
		M-GAPDH-R	TGAGGTCAATGAAGGGGTCGT
2	NM_010442.2	M-HO-1-F	GCTAAGACCGCCTTCCTGCT
		M-HO-1-R	ACGAAGTGACGCCATCTGTGA
3	NM_008706.5	M-NQO1-F	GCTCCACGAGGATGGGAAAA
		M-NQO1-R	TGCCCTGAGGCTCCTAATCT
4	NM_008129.4	M-GCLM-F	ATTGAAGCCCAGGATTGGGT
		M-GCLM-R	TTGGCTTGCAGAATGTAGCCT
